# Supplementary material for: Increased Frequency of Circulating Activated FOXP3+ Regulatory T Cell Subset in Patients with Chronic Lymphocytic Leukemia Is Associated with the Estimate of the Size of the Tumor Mass, STAT5 Signaling and Disease Course during Follow-Up of Patients on Therapy
Source: Cancers (Basel). 2024 Sep 22;16(18):3228. doi: 10.3390/cancers16183228 (PMC11430700; doi:10.3390/cancers16183228)
Supplement: Supplementary file 1 [file cancers-16-03228-s001.zip]

Archive with 9 entries (9 files):
- Suppl. Table S1.pdf
- Suppl. Table S2.pdf
- Supplement. Figure -S2-rev.tif
- Supplement. Figure S1.tif
- Supplement. Figure S6-rev.tif
- Supplement. Figure S7-rev.tif
- Supplement. Figure-S3-rev.tif
- Supplement. Figure-S4-rev.tif
- Supplement. Figure-S5-rev.tif
